# Supplementary material for: Prediction of genomic breeding values for growth, carcass and meat quality traits in a multi-breed sheep population using a HD SNP chip
Source: BMC Genet. 2017 Jan 26;18:7. doi: 10.1186/s12863-017-0476-8 (PMC5267438; doi:10.1186/s12863-017-0476-8)
Supplement: Additional file 2: — Number of individuals in the training and validation sets per trait for each genomic prediction scenario. (XLSX 22 kb) [file 12863_2017_476_MOESM2_ESM.xlsx]

## Sheet: Training + validation sets
Table S2. Number of individuals in the training and validation sets per trait for each genomic prediction scenario.
	Forward validation		Random cross validation				Average K-means cross validation				Forward validation within cluster				Forward validation - K5EDM		Forward validation - K5G		Forward validation - K10EDM		Forward validation - K10G1		Forward validation - K10G2
Trait	Training set	Validation set	Training set	Standard deviation	Validation set	Standard deviation	Training set	Standard deviation	Validation set	Standard deviation	Training set	Standard deviation	Validation set	Standard deviation	Training set	Validation set	Training set	Validation set	Training set	Validation set	Training set	Validation set	Training set	Validation set
BWT	581	624	964	7.87401	241	8.80341	964	464.889	241	323.208	192.667	136.656	208	208.557	580	622	579	624	576	620	38	110	369	514
WWT	12119	2658	11821.6	81.7009	2955.4	91.3444	11821.6	4742.45	2955.4	1922.82	2423.8	1762.54	531.6	233.635	11909	2632	12021	2657	11715	2564	7953	1476	3784	1163
LW6	10768	2651	10735.2	75.327	2683.8	84.2182	10735.2	4400.55	2683.8	2007.58	2153.6	1855.75	530.2	232.491	10573	2625	10675	2650	10394	2557	7942	1475	2461	1157
EMD	6408	1412	6256	42.5535	1564	47.5763	6256	2785.08	1564	1668.86	1281.6	1455.23	282.4	216.197	6333	1388	6311	1412	6222	1327	5697	1144	331	247
EMDad	6360	1406	6212.8	41.8875	1553.2	46.8316	6212.8	2773.45	1553.2	1672.51	1272	1459.4	281.2	215.68	6285	1382	6270	1406	6175	1321	5692	1141	317	247
EMW	6422	1411	6266.4	42.1027	1566.6	47.0723	6266.4	2788.77	1566.6	1669.75	1284.4	1456.5	282.2	215.914	6347	1387	6325	1411	6236	1326	5702	1144	331	246
EMWad	6373	1406	6223.2	41.6721	1555.8	46.5908	6223.2	2777.34	1555.8	1673.81	1274.6	1460.67	281.2	215.785	6298	1382	6283	1406	6188	1321	5697	1142	317	246
FDM	6386	1362	6198.4	44.4819	1549.6	49.7323	6198.4	2762.19	1549.6	1658.99	1277.2	1456.99	272.4	204.477	6312	1339	6290	1362	6202	1281	5698	1098	330	244
FDMad	6343	1351	6155.2	42.9623	1538.8	48.0333	6155.2	2750.39	1538.8	1662.28	1268.6	1461	270.2	203.715	6269	1328	6254	1351	6160	1270	5693	1091	316	244
PRESLT	11303	2438	10992.8	84.4071	2748.2	94.37	10992.8	4482.49	2748.2	1992.73	2260.6	1824.19	487.6	207.857	11099	2413	11300	2437	10918	2348	7875	1440	3410	995
CCWT	11280	2420	10960	85.1962	2740	95.2523	10960	4464.77	2740	1975.03	2266.6	1823.14	482.8	206.894	11132	2389	11330	2413	10951	2327	7876	1427	3439	984
HCWT	11333	2414	10997.6	84.3056	2749.4	94.2566	10997.6	4483.18	2749.4	1990.19	2266.6	1823.14	482.8	206.894	11132	2389	11330	2413	10951	2327	7876	1427	3439	984
SFXWT	10989	2406	10716	80.4786	2679	89.9778	10716	4365.02	2679	1930.1	2197.8	1762.13	481.2	206.499	10789	2382	10986	2405	10608	2319	7643	1428	3329	975
DRESS	11281	2443	10979.2	82.5188	2744.8	92.2589	10979.2	4474.6	2744.8	1983.94	2256.2	1816.16	488.6	206.888	11079	2418	11278	2442	10898	2354	7845	1440	3418	1000
CBUTT	11257	2438	10956	84.1617	2739	94.0957	10956	4466.06	2739	1982.22	2251.4	1812.56	487.6	207.422	11054	2413	11254	2437	10874	2348	7828	1446	3411	989
CBUTTad	11238	2408	10916.8	84.3502	2729.2	94.3064	10916.8	4450.82	2729.2	1977.12	2247.6	1809.46	481.6	206.562	11037	2383	11235	2407	10858	2321	7814	1427	3406	978
CGRM	11250	2445	10956	81.3757	2739	90.9808	10956	4459.07	2739	1963.25	2250	1795.95	489	208.018	11047	2420	11247	2444	10865	2355	7797	1438	3435	1004
CGRMad	11230	2404	10907.2	82.0985	2726.8	91.7889	10907.2	4440.25	2726.8	1957.34	2246	1792.46	480.8	205.23	11029	2379	11227	2403	10848	2317	7782	1418	3430	983
SFFORE	10833	2392	10580	79.4657	2645	88.8454	10580	4307.65	2645	1900.26	2166.6	1731.93	478.4	205.003	10636	2368	10830	2391	10459	2305	7529	1423	3287	966
SFLEG	10825	2384	10567.2	79.2348	2641.8	88.5872	10567.2	4303.83	2641.8	1901.73	2165	1732.53	476.8	206.044	10629	2360	10822	2383	10451	2297	7528	1423	3280	958
SFMID	10828	2379	10565.6	78.4897	2641.4	87.7542	10565.6	4301.37	2641.4	1896.52	2165.6	1728.3	475.8	206.003	10632	2355	10825	2378	10453	2292	7524	1415	3287	961
SFRIB	10861	2428	10631.2	79.2348	2657.8	88.5872	10631.2	4326.87	2657.8	1905.02	2172.2	1736.17	485.6	206.291	10664	2404	10858	2427	10485	2340	7536	1437	3308	988
A24	8167	2301	8374.4	73.4319	2093.6	82.0993	8374.4	3468.32	2093.6	1657.31	1633.4	1482.08	460.2	204.542	8071	2277	8164	2300	7948	2213	6150	1417	2000	881
A24ad	7856	2187	8034.4	66.6111	2008.6	74.4735	8034.4	3323.81	2008.6	1580.71	1571.2	1417.44	437.4	193.003	7762	2163	7853	2186	7647	2104	5879	1342	1960	842
A48	8167	2302	8375.2	73.2923	2093.8	81.9433	8375.2	3468.55	2093.8	1657.21	1633.4	1482.08	460.4	204.371	8071	2278	8164	2301	7948	2214	6150	1417	2000	882
A48ad	7856	2188	8035.2	66.5264	2008.8	74.3788	8035.2	3324.04	2008.8	1580.62	1571.2	1417.44	437.6	192.829	7762	2164	7853	2187	7647	2105	5879	1342	1960	843
A96	8167	2300	8373.6	73.1043	2093.4	81.7331	8373.6	3467.88	2093.4	1656.88	1633.4	1482.08	460	203.919	8071	2276	8164	2299	7948	2212	6150	1416	2000	881
A96ad	7856	2186	8033.6	66.3403	2008.4	74.1707	8033.6	3323.37	2008.4	1580.28	1571.2	1417.44	437.2	192.374	7762	2162	7853	2185	7647	2103	5879	1341	1960	842
A168	7800	2302	8081.6	70.5992	2020.4	78.9322	8081.6	3322.18	2020.4	1535.86	1560	1359.65	460.4	204.371	7717	2278	7797	2301	7628	2214	5787	1417	1996	882
A168ad	7515	2188	7762.4	64.9449	1940.6	72.6106	7762.4	3187.87	1940.6	1467.15	1503	1302.96	437.6	192.829	7434	2164	7512	2187	7350	2105	5542	1342	1956	843
B24	8160	2282	8353.6	73.0715	2088.4	81.6964	8353.6	3460.47	2088.4	1655.1	1632	1480.77	456.4	202.894	8064	2258	8157	2281	7941	2194	6145	1410	1998	869
B24ad	7849	2168	8008.6	75.8224	2002.4	71.8839	8013.6	3315.95	2003.4	1578.49	1569.8	1416.13	433.6	191.33	7755	2144	7846	2167	7640	2085	5874	1335	1958	830
B48	8113	2299	8329.6	73.5625	2082.4	82.2454	8329.6	3450.43	2082.4	1650.11	1622.6	1476.45	459.8	203.378	8017	2275	8110	2298	7894	2211	6115	1414	1981	882
B48ad	7802	2185	7989.6	66.9047	1997.4	74.8017	7989.6	3305.91	1997.4	1573.51	1560.4	1411.81	437	191.852	7708	2161	7799	2184	7593	2102	5844	1339	1941	843
B96	8146	2295	8352.8	70.9123	2088.2	79.2824	8352.8	3458.78	2088.2	1651.54	1629.2	1477.75	459	202.886	8050	2271	8143	2294	7927	2209	6131	1412	1998	880
B96ad	7837	2181	8014.4	64.6733	2003.6	72.307	8014.4	3315.13	2003.6	1575.76	1567.4	1413.92	436.2	191.347	7743	2157	7834	2180	7628	2100	5862	1337	1958	841
B168	7698	2291	7991.2	66.1374	1997.8	73.9439	7991.2	3279.95	1997.8	1505.49	1539.6	1331.98	458.2	201.978	7617	2267	7695	2290	7529	2207	5683	1406	1998	882
B168ad	7435	2177	7689.6	62.0406	1922.4	69.3635	7689.6	3153.83	1922.4	1442.55	1487	1281.07	435.4	190.473	7356	2153	7432	2176	7272	2098	5459	1331	1959	843
L24	8052	2079	8104.8	72.0788	2026.2	80.5866	8104.8	3359.64	2026.2	1611.42	1610.4	1462.95	415.8	181.91	7956	2057	8049	2078	7833	1999	6068	1273	1967	803
L24ad	7800	2035	7868	66.1151	1967	73.9189	7868	3257	1967	1553.09	1560	1406.9	407	178.961	7706	2013	7797	2034	7591	1957	5840	1246	1943	786
L48	8019	2113	8105.6	69.5546	2026.4	77.7644	8105.6	3356.72	2026.4	1603.42	1603.8	1459.22	422.6	181.153	7923	2090	8016	2112	7800	2034	6046	1266	1957	844
L48ad	7782	2061	7874.4	64.1486	1968.6	71.7203	7874.4	3256.59	1968.6	1546.65	1556.4	1405.69	412.2	176.354	7688	2038	7779	2060	7573	1984	5829	1238	1937	820
L96	8082	2060	8113.6	73.2027	2028.4	81.8431	8113.6	3362.46	2028.4	1611.08	1616.4	1471.29	412	175.633	7986	2037	8079	2059	7863	1981	6099	1242	1966	815
L96ad	7811	2008	7855.2	64.9104	1963.8	72.572	7855.2	3250.95	1963.8	1548.66	1562.2	1411.25	401.6	172.923	7717	1985	7808	2007	7602	1932	5852	1210	1942	795
L168	7722	2105	7861.6	70.7067	1965.4	79.0525	7861.6	3231.81	1965.4	1494.24	1544.4	1348.24	421	180.807	7638	2083	7719	2104	7550	2028	5736	1260	1969	842
L168ad	7476	2044	7616	66.465	1904	74.3102	7616	3126.84	1904	1437.11	1495.2	1295.79	408.8	175.83	7394	2022	7473	2043	7311	1970	5514	1224	1945	817
SHF	7740	2409	8119.2	63.2025	2029.8	70.6626	8119.2	3339.26	2029.8	1547.23	1548	1379	481.8	205.359	7648	2384	7737	2408	7532	2321	5749	1425	1978	981
SHFad	7727	2360	8069.6	63.0638	2017.4	70.5074	8069.6	3320.22	2017.4	1541.3	1545.4	1375.81	472	202.933	7636	2335	7724	2359	7520	2275	5738	1398	1976	959
MARB	8173	2441	8491.2	74.4161	2122.8	83.1998	8491.2	3505.97	2122.8	1653.31	1634.6	1484.47	488.2	208.338	8077	2416	8170	2440	7954	2351	6156	1445	2000	993
MARBad	8160	2391	8440.8	74.4779	2110.2	83.2688	8440.8	3486.74	2110.2	1647.51	1632	1481.28	478.2	206.02	8065	2366	8157	2390	7942	2304	6145	1417	1998	971
LPH	7867	2213	8064	64.7858	2016	72.4327	8064	3335.81	2016	1585.92	1573.4	1420.35	442.6	194.853	7772	2189	7864	2212	7657	2128	5888	1361	1962	849
LPHad	7856	2188	8035.2	66.5264	2008.8	74.3788	8035.2	3324.04	2008.8	1580.62	1571.2	1417.44	437.6	192.829	7762	2164	7853	2187	7647	2105	5879	1342	1960	843
1Abbreviations are presented in Table 1; “ad”: traits that were adjusted for correlated variables; h2: heritability estimate; Eacc: theoretical expected accuracy; ENP: effective number of progeny; GB0: GBLUP accuracies fitting only G matrix; GB10 and GB20: accuracies of GBLUP fitting G matrix and 10 or 20% of A matrix, respectively; GB2PC, GB4PC and GB6PC: GBLUP accuracies fitting for 2, 4 or 6 p…
