# Supplementary material for: Prediction of genomic breeding values for growth, carcass and meat quality traits in a multi-breed sheep population using a HD SNP chip
Source: BMC Genet. 2017 Jan 26;18:7. doi: 10.1186/s12863-017-0476-8 (PMC5267438; doi:10.1186/s12863-017-0476-8)
Supplement: Additional file 4: — Accuracies of GBLUP predictions for animals clustered based on G or EDM matrices. (XLSX 20 kb) [file 12863_2017_476_MOESM4_ESM.xlsx]

## Sheet: Sheet1
Table S4. Accuracies of GBLUP predictions for animals clustered based on G or EDM matrices.
	K5EDM		K5G		K10EDM		K10Ga		GB0
Trait	acc	k	acc	k	acc	k	acc	k	acc	k
Traits measured in the live animal
BWT	0.130292	0.584406	0.158171	0.677997	0.139538	0.571009	0.101307	0.589518	0.148895	0.65644
WWT	0.190936	0.529972	0.196981	0.547512	0.183343	0.51913	0.0761262	0.271483	0.187218	0.513577
LW6	0.251483	0.650239	0.242225	0.622751	0.251141	0.627909	0.142461	0.410171	0.24626	0.636172
EMD	0.411432	0.971467	0.401483	0.9362	0.398574	0.911429	0.439275	1.17846	0.398298	0.935007
EMDad	0.487125	1.01901	0.488835	1.01665	0.473194	1.16013	0.473315	1.81199	0.484593	1.01061
EMW	0.323549	0.897584	0.317544	0.870866	0.339201	1.00691	0.386697	1.53319	0.31266	0.85982
EMWad	0.441357	1.05872	0.445342	1.06192	0.451673	1.17634	0.38684	1.3938	0.43825	1.04465
FDM	0.339378	0.818435	0.332006	0.799524	0.32121	0.784238	0.171466	0.400784	0.330365	0.796824
FDMad	0.373938	0.824541	0.368187	0.812273	0.371444	0.814624	0.199306	0.434162	0.366645	0.808551
PRESLT	0.342801	0.817392	0.346779	0.823413	0.333205	0.791958	0.219514	0.669723	0.347307	0.824298
Average	0.329229	0.817176	0.329755	0.81691	0.326252	0.836367	0.259631	0.869328	0.326049	0.808594
SD	0.105511	0.171447	0.100232	0.157163	0.102841	0.217897	0.139911	0.5287	0.101127	0.159823
Carcass traits
CCWT	0.443578	0.926852	0.443977	0.921382	0.438834	1.03015	0.299102	0.921923	0.440439	0.93601
HCWT	0.462475	0.996799	0.462891	0.990916	0.457529	1.07403	0.311845	0.961198	0.463543	0.992104
SFXWT	0.466738	1.01756	0.46954	1.01698	0.460425	1.15112	0.302718	1.02824	0.470271	1.01829
CBUTT	0.523851	1.04972	0.519596	1.03423	0.515634	1.08976	0.404261	1.07462	0.524084	1.04221
CBUTTad	0.584717	1.22348	0.586159	1.21305	0.565239	1.17035	0.524757	1.34025	0.593104	1.22696
CGRM	0.541645	1.04194	0.541174	1.02775	0.539365	1.0695	0.338736	1.01108	0.541414	1.02871
CGRMad	0.56461	1.11026	0.57155	1.10953	0.562116	1.23975	0.471013	1.68413	0.570174	1.10775
DRESS	0.672901	1.3653	0.67242	1.3607	0.673275	1.53938	0.59029	1.61137	0.673331	1.36323
SFFORE	0.447599	1.06211	0.452851	1.06769	0.430392	1.19759	0.300869	1.07372	0.453038	1.06818
SFLEG	0.5205	1.19735	0.516705	1.18143	0.515824	1.42729	0.370723	1.32816	0.519235	1.18672
SFMID	0.484781	0.984934	0.486416	0.980106	0.482801	1.01252	0.27351	0.779607	0.487085	0.980985
SFRIB	0.296223	0.878039	0.302291	0.893847	0.290762	1.03289	0.241606	1.01024	0.302045	0.892364
Average	0.500801	1.0712	0.502131	1.06647	0.49435	1.16953	0.369119	1.15204	0.503147	1.07029
SD	0.0885825	0.129912	0.0873283	0.126536	0.0893651	0.157461	0.103414	0.267092	0.0882712	0.127254
Meat quality traits
A24	0.3137	0.875607	0.312952	0.865503	0.316175	0.782711	0.278174	0.812617	0.312243	0.864629
A24ad	0.348276	1.00278	0.352321	1.00781	0.350389	0.868493	0.322761	0.928439	0.351189	1.00574
A48	0.221363	0.648362	0.222921	0.649909	0.220727	0.648763	0.209153	0.772037	0.225291	0.6572
A48ad	0.259543	0.769774	0.261912	0.773302	0.259399	0.815624	0.24012	0.931301	0.263452	0.778767
A96	0.229079	0.649289	0.230562	0.656477	0.248894	0.654644	0.160349	0.54827	0.234877	0.668324
A96ad	0.255766	0.788069	0.260311	0.804088	0.273371	0.807008	0.180126	0.661411	0.26344	0.814147
A168	0.0278897	0.161608	0.0174043	0.10173	0.0279869	0.21548	0.196135	1.36699	0.0199964	0.117029
A168ad	0.0847761	0.732601	0.0761427	0.663174	0.0673322	1.26532	0.206654	1.80381	0.0790976	0.689077
B24	0.291857	1.00316	0.291772	0.992019	0.29333	0.915416	0.227121	0.94288	0.291637	0.991968
B24ad	0.175133	0.743352	0.166603	0.702536	0.163399	0.584208	0.175879	0.727593	0.168134	0.709822
B48	0.247994	0.8387	0.243137	0.810789	0.254445	0.796822	0.227477	0.93994	0.243837	0.813595
B48ad	0.179547	0.769038	0.177166	0.75091	0.190804	0.695781	0.265384	1.42039	0.17782	0.754529
B96	0.290917	1.07117	0.288005	1.04491	0.276806	1.40705	0.246504	1.46799	0.288398	1.04718
B96ad	0.134679	0.851843	0.122672	0.763508	0.117794	0.740547	0.100447	0.743247	0.127418	0.796992
B168	0.318557	1.30859	0.318635	1.29627	0.319358	1.78936	0.223694	1.40028	0.319028	1.29962
B168ad	0.189897	1.2831	0.17995	1.17268	0.20915	2.129	0.0969003	1.1533	0.184496	1.21617
L24	0.327164	1.00994	0.316002	0.964648	0.31666	1.06497	0.280238	1.14079	0.315333	0.96305
L24ad	0.343574	0.958688	0.341596	0.943899	0.341335	0.921417	0.311233	1.00881	0.341329	0.943694
L48	0.308878	0.899271	0.309909	0.897406	0.302603	0.912074	0.290605	1.10459	0.309431	0.896768
L48ad	0.344157	0.940927	0.356553	0.974173	0.347335	0.980623	0.351197	1.18999	0.356948	0.976024
L96	0.329031	0.943851	0.325963	0.935784	0.317459	0.903623	0.297356	1.02381	0.326454	0.936209
L96ad	0.414475	1.1255	0.419545	1.15218	0.411524	1.12468	0.425301	1.42371	0.41994	1.15287
L168	0.33899	0.970959	0.335257	0.960027	0.335874	1.08464	0.293455	1.09332	0.334842	0.959464
L168ad	0.353661	1.03105	0.354949	1.03929	0.362798	1.10655	0.363145	1.20373	0.354294	1.03822
SHF	0.280268	0.759685	0.283397	0.767979	0.280902	0.708863	0.219738	0.627831	0.28015	0.759087
SHFad	0.298301	0.793671	0.30268	0.806345	0.298885	0.678322	0.235501	0.603998	0.299772	0.798076
MARB	0.515809	1.12431	0.517227	1.12116	0.513069	1.12655	0.388769	1.13881	0.518373	1.16276
MARBad	0.5181	1.11627	0.521237	1.116	0.521468	1.16841	0.409067	1.21046	0.521772	1.11792
LPH	0.338304	1.1034	0.331284	1.08331	0.329195	1.05794	0.258752	1.21594	0.331248	1.08366
LPHad	0.341498	1.17903	0.33709	1.16722	0.332078	1.13395	0.262337	1.31779	0.336741	1.16656
Average	0.287373	0.91512	0.285838	0.899501	0.286685	0.969627	0.258119	1.06414	0.286566	0.905972
SD	0.104306	0.22167	0.107465	0.225696	0.105013	0.35576	0.0789468	0.294575	0.106509	0.225086
1Abbreviations are presented in Table 1; “ad”: traits that were adjusted for correlated variables;
